# Supplementary material for: New retron systems from environmental bacteria identify triggers of anti-phage defense and expand tools for genome editing
Source: PLoS Biol. 2025 Oct 23;23(10):e3003042. doi: 10.1371/journal.pbio.3003042 (PMC12548924; doi:10.1371/journal.pbio.3003042)
Supplement: S1 Table — (XLSX) [file pbio.3003042.s006.xlsx]

## Sheet: S1 Table, Environ Samples
	Soil
	Code	Characteristics	Retron
	GSS1	Small garden in urban area
	GSS2	Small garden in urban area
	Koret Quad	Park in an urban area
	BS1	Surface level soil from a park
	BS2	Soil 1.5 ft below ground from a park	Retron-Squ1
	CS1	High altitude, dry soil
	CS2	High altitude, dry soil
	CS3	High altitude, dry soil
	C1	Grassland	Retron-Ppe1
	C4	High altitude forest
	C6	High altitude forest
	C10	High altitude glacial lake
	C11	High altitude, mountainous terrain
	C12	High altitude, mountainous terrain
	C13	High altitude, mountainous terrain
	C17	High altitude, mountainous terrain	Retron-Hch1
	C19	High altitude glacial lake
	VI ab	Urban area
	VI 2a	Urban area
	Water
	Code	Characteristics	Retron
	SL	Freshwater pond	Retron-Bpu1
	FT	Aquarium with fish
	FC	Saltwater lagoon
	C2	High altitude freshwater stream
	C3	High altitude glacial lake
	C5	High altitude glacial lake
	C7	High altitude glacial lake
	C8	High altitude glacial lake
	C9	High altitude glacial lake
	C14	High altitude glacial lake
	C16	High altitude glacial lake	Retron-Asa1
	C15	High altitude glacial lake	Retron-Sda1
	C18	High altitude freshwater stream
