# Supplementary material for: New retron systems from environmental bacteria identify triggers of anti-phage defense and expand tools for genome editing
Source: PLoS Biol. 2025 Oct 23;23(10):e3003042. doi: 10.1371/journal.pbio.3003042 (PMC12548924; doi:10.1371/journal.pbio.3003042)
Supplement: S2 Table — (XLSX) [file pbio.3003042.s007.xlsx]

## Sheet: S2 Table, Stats
	Figure 3
	Panel	Biological Replicates	Comparison	Test	P value	P value summary
	3a	3	Effect of phage	One-way ANOVA	<0.0001	****
			ctrl vs. Bas01	Dunnett's multiple comparisons test (corrected)	0.0038	**
			ctrl vs. Bas15	Dunnett's multiple comparisons test (corrected)	0.9854	ns
			ctrl vs. Bas20	Dunnett's multiple comparisons test (corrected)	<0.0001	****
			ctrl vs. Bas21	Dunnett's multiple comparisons test (corrected)	0.0141	*
			ctrl vs. Bas37	Dunnett's multiple comparisons test (corrected)	0.629	ns
			ctrl vs. Bas46	Dunnett's multiple comparisons test (corrected)	>0.9999	ns
			ctrl vs. Bas51	Dunnett's multiple comparisons test (corrected)	0.0381	*
			ctrl vs. T4	Dunnett's multiple comparisons test (corrected)	0.9891	ns
			ctrl vs. T5	Dunnett's multiple comparisons test (corrected)	0.9996	ns
			ctrl vs. T7	Dunnett's multiple comparisons test (corrected)	>0.9999	ns
			ctrl vs. Lambda	Dunnett's multiple comparisons test (corrected)	0.1481	ns
			ctrl vs. P1	Dunnett's multiple comparisons test (corrected)	>0.9999	ns
	3b	3	Effect of phage	One-way ANOVA	<0.0001	****
			ctrl vs. Bas01	Dunnett's multiple comparisons test (corrected)	<0.0001	****
			ctrl vs. Bas15	Dunnett's multiple comparisons test (corrected)	<0.0001	****
			ctrl vs. Bas20	Dunnett's multiple comparisons test (corrected)	<0.0001	****
			ctrl vs. Bas21	Dunnett's multiple comparisons test (corrected)	<0.0001	****
			ctrl vs. Bas37	Dunnett's multiple comparisons test (corrected)	>0.9999	ns
			ctrl vs. Bas46	Dunnett's multiple comparisons test (corrected)	0.9177	ns
			ctrl vs. Bas51	Dunnett's multiple comparisons test (corrected)	<0.0001	****
			ctrl vs. T4	Dunnett's multiple comparisons test (corrected)	>0.9999	ns
			ctrl vs. T5	Dunnett's multiple comparisons test (corrected)	0.0001	***
			ctrl vs. T7	Dunnett's multiple comparisons test (corrected)	0.0636	ns
			ctrl vs. Lambda	Dunnett's multiple comparisons test (corrected)	0.6123	ns
			ctrl vs. P1	Dunnett's multiple comparisons test (corrected)	>0.9999	ns
	3c	3	Effect of phage	One-way ANOVA	0.7125	ns
	3d	3	Effect of phage	One-way ANOVA	0.0644	ns
	Figure 4
	Panel	Biological Replicates	Comparison	Test	P value	P value summary
	4c	3	Effect of retron	Two-way ANOVA	<0.0001	****
			Effect of phage	Two-way ANOVA	0.1244	ns
			Effect of interaction	Two-way ANOVA	<0.0001	****
			no retron: wt vs. methyl D69G Bas51	Tukey's multiple comparisons test (corrected)	0.0006	***
			no retron: wt vs. methyl D79G Bas51	Tukey's multiple comparisons test (corrected)	0.0011	**
			no retron: wt vs. methyl T83P Bas51	Tukey's multiple comparisons test (corrected)	<0.0001	****
			no retron: wt vs. glyco R87* Bas51	Tukey's multiple comparisons test (corrected)	0.0046	**
			wt Bas51: no retron vs. Asa1	Tukey's multiple comparisons test (corrected)	<0.0001	****
			wt Bas51: no retron vs. Squ1	Tukey's multiple comparisons test (corrected)	<0.0001	****
			methyl D69G: no retron vs. Asa1	Tukey's multiple comparisons test (corrected)	>0.9999	ns
			methyl D69G: no retron vs. Squ1	Tukey's multiple comparisons test (corrected)	0.7463	ns
			methyl D79G: no retron vs. Asa1	Tukey's multiple comparisons test (corrected)	>0.9999	ns
			methyl D79G: no retron vs. Squ1	Tukey's multiple comparisons test (corrected)	0.9472	ns
			methyl T83P: no retron vs. Asa1	Tukey's multiple comparisons test (corrected)	0.9472	ns
			methyl T83P: no retron vs. Squ1	Tukey's multiple comparisons test (corrected)	0.7463	ns
			glyco R87*: no retron vs. Asa1	Tukey's multiple comparisons test (corrected)	0.491	ns
			glyco R87*: no retron vs. Squ1	Tukey's multiple comparisons test (corrected)	0.0001	***
	4i	3	Effect of condition	One-way ANOVA	0.0017	**
			wt:empty vs wt:methyltransferase	Tukey's multiple comparisons test (corrected)	0.0045	**
			wt:empty vs ΔSqu1:methyltransferase	Tukey's multiple comparisons test (corrected)	0.6959	ns
			wt:methyltransferase vs ΔSqu1:methyltransferase	Tukey's multiple comparisons test (corrected)	0.0021	**
	4j	3	Effect of condition	One-way ANOVA	<0.0001	****
			empty&methyltransferase vs Squ1&empty	Tukey's multiple comparisons test (corrected)	0.9742	ns
			empty&methyltransferase vs Squ1&methyltransferase	Tukey's multiple comparisons test (corrected)	<0.0001	****
			Squ1&empty vs Squ1&methyltransferase	Tukey's multiple comparisons test (corrected)	<0.0001	****
	Figure 5
	Panel	Biological Replicates	Comparison	Test	P value	P value summary
	5e	3	Effect of variant	One-way ANOVA	0.002	***
			wt vs empty plasmid	Dunnett's multiple comparisons test (corrected)	0.0031	**
			ΔHTH vs empty plasmid	Dunnett's multiple comparisons test (corrected)	0.0037	**
			ΔHipA vs empty plasmid	Dunnett's multiple comparisons test (corrected)	0.9937	ns
			ΔncRNA vs empty plasmid	Dunnett's multiple comparisons test (corrected)	0.0009	***
			dRT vs empty plasmid	Dunnett's multiple comparisons test (corrected)	0.0006	***
