# Supplementary material for: New retron systems from environmental bacteria identify triggers of anti-phage defense and expand tools for genome editing
Source: PLoS Biol. 2025 Oct 23;23(10):e3003042. doi: 10.1371/journal.pbio.3003042 (PMC12548924; doi:10.1371/journal.pbio.3003042)
Supplement: S3 Table — (XLSX) [file pbio.3003042.s008.xlsx]

## Sheet: S3 Table, Retron Operons
	Retrons - ncRNA, effector, RT
	Retron	Operon	RT-DNA
	Retron-Squ1	GCTGGGTTGTGATTTTTTCGCTCTAAACGACCAGTAATTCTAACGCCACGACAAGTTGTTATATTCATCTTGGAAGTAAGGAATATATCACTGATATATAAGTGTTTTATATGTTATTGCCACGCTGCTAGGTTAAAAGATTTATGATGCAGTCACACCGTTTTTATAATACGATATGGGGTTACTTACGAGGAGTGCCATTGTTAGGAACAAACATGAAACTTCCCAGAGATAGCATCATCAACAGATTCCCAGATCTGCACATTCATCAAACTATCGATGAAATTAGAGATCTATTGATTAATGGATTTGATGATTCCCAAAAAACAATCTTCTTATGTGGGAAAGATAAATCTGACAAAAAAAGTCTTCGTTATAAATTCTCAACCTTTCTTTCCC…
	Retron-Ppe1	CCGAGGGTTAGGTTTATGTCGAAAAAATCAAGCAGGCGCGCAAATAACTTTTTAATTATTAGCACATATAATTTTTACACTGCAAAAGAAATTTGCGCAGAGAACCAAAAGTGCGCATAGACAACAAAAATCAATTCAAACTCATTTTTGAACTCTCCACAACACAAAAATGGATTGTAACAAAGCAAGAAGCTCTTTATCACCTTCTGTTTTCCGAGTGCGATACAGACGATAAAAGAAAGTTGATAGTTGAACTACTTGGAAGATTCACCCATATCACCAATGAAAAATATTCCGAGCTTACGCAAAAACTAGTGAGCAATATCATTAGTATTAATGGAATATCCGACGAAACAACCCAAGTAGTTGCAATGGCTGCAGACTCTGGAAGTGATAGCT…
	Retron-Hch1	TATTCTCTGGTATTGGCGTTTATGTCATATCACTTGTGGTTTTAATCATAACAGCGTTGGTATTTAGGAAAAAAATAAAAGCAGGCGTTCAAAAAATCGCTAAAGTTTTTGTTTTCGGATGGGGTAATACAACAAATATCAATCAAGACGATGGAAAATAATAACCCTCAAAATGTTGATCAGAAAATAAAGTCCACTGTCGTTGGGGCTAACAACACGACAATTATTGCGCAAGTCATTGTCAATGCTAGCAATCCACACATCGATGTAAATGCAATACAAAATAGTCTAATTAAAGAGATAAGAAGCTCTCTGAAAGAAGAGTTTGTATCCACAGAATATAATATTTTACTTTGTTACCCTAACAAGATAATTAGAGATGAACTAACTATAAGAATC…	GCACAATTTAAAAGAGGTTCCGCACCCAAGCCTGTCTTGGGCTGCAGGGACCCTGCCCAGCAGCCCAAGACAGGCTTGGGTGCGGATC
	Retron-Bpu1	CTCTCTTGAATAGAATGTAAAAGAAATTGTTTACAAAGTGTTTAATTAAAAGTAAAATATAGTATATTAAAATTATAAAGAGTGACACTTATGGAGTCAAAAAAAACAAAAAAGAAACTACGTGCTGATGTCTTTGCTAGGCTAGTTAAAATTTTCGGAGAAAAATCTTGGGAAATTGAAGATGGTTCAAACGAAGTGAGTCTGTTCAATCGATATTGTAGTACATTACTTGATTTATCTGATGATCAACAGATGTTGATTTTAGAACTGACTGAAAGATTTACAAGGATTAAATATGAGGATTATTTAATTTATATTAAACAATTATTTTCGAGTCTTGTCAGCTATAAAGAATTTGATATTACAAGTATAAATAATATATATATTGCTCCATTGATC…	CTGTATTTTCAAGCCTTGTGTTAATAAACTTTTCCATTTCTCAGAGCTCAATTCCAAAGTTTATTAACACACTACGGCTAACGCCTCCGTGGCATACTGAAATCTAGAGCTTCCAGTATGGCAAGATAGCCTAATTGAATGG
	Retron-Asa1	GCTCCTTGGAGCTCTGGCAATAACTGTACGCTCTAGATCGAGTCCTTGATTAATCATACATGGCAGCCCAATCACTCATCGATATCTTCTTGTAAAATCAGGAGAAAGTAATGTTTGCACAAAGATGATGTGTATATTAGTATCTGATGACTCTTTACGCGTTGGGATGCAGGCTTATAGCTATAGTCCTTGTCGGGCGTTTCGCCAGACACTAACTTATTGAAGGTTCTTAGGGTTGCGCTAAAGCACTTCCTTGACGATCCTTCGTTCCTCAGGAGCGCCAAAGAAGTCTTTAGCGCTGCCTCTAGGTAAAGAGCTGTGAGAGCGGTCTTTTAGACCGCTCTTTTATTAGGGCTGGGATTTTGTGGCATGACTTTTGAAGCAACATTAGAGAAGTTT…	GAAGGTTCTTAGGGTTGCGCTAAAGCACTTCCTTGACGATCCTTCGTTCCTCAGGAGCGCCAAAGAAGTCTTTAGCGCTGCC
	Non-canonical retrons
	Retron	Operon	RT-DNA
	Retron-Sda1 (HTH, HipA, DUF3037, ncRNA, RT)	ATGCAAAAGGAAAGTCCAAAATCTGAGATTGAGCAATACGTTATCAAACGAGTAAAAGAAATACGTATTGAAAAAGGTGTTTCTCAGGCCAAATTAGCCCATCTAATCGATCTTTCCGTTGGTTTTGTAGGAAATGTTGAAAATCCAAAACATATCGCTAAATGGAATCTAAATCATTTAGAAAAAATTGCTAAGGTATTGGGTGTTTCGATGAGAGAGTTTTTACCTTTATAGTATGATCAAAAGCTTGCTCAAAATATGTTTGGTTTGGAATTAGTAAATGTTATAGCTGTTCATGATGTTATAAAATTAGGTGGATCAACAAAGCCAATTTTAGTTATGGCAATAAATGAGGGGGGCATAACTTGTGATTATGTTATAAAGTTCTATAAAACAGAA…	ACAAAGGTGAGAAGAAGGGGGAAATGTTTTGTTCCCGAGGTACGAGGGGACGAAACTTTAACCCCTTCTTCTCACCTGAAAGCTTGAATGGTCA
	Retron-Bth1 (ncRNA, RT, group II intron)	TTTAGTAGGGGCTAACGCCCCTACTTTTTTTGTTGTCCATAAAATACTAATTGACAAAACACTTTTAAAAGATTGTATTAACTAAAGCGTTTTGGGATTAAGTTTAATAGTTGTAAATTTTAATCTGACAAATTAAAATCTCTTAGCAAATGAGCAAGAGAAACACACTTTTAGAGAGAGAAATGTGCATCTGGACCCAGACGGCCAGTAACAGCTGGTGCTGCACCCATCTCTGGGGCACCTGAAGCTAACCAGGAGGAGGCTGCGCGACATCTCAGGTCCAGGAACTGGAGTTAGATCCAGAGAACTGCACCATTCTTCGTCAAATAAACGAACATGCTTTCGAAGAACTATTAAACAAGAAGATAAAAAAAGAAAGGGTATTGATATGTACTATAC…
