# Supplementary material for: New retron systems from environmental bacteria identify triggers of anti-phage defense and expand tools for genome editing
Source: PLoS Biol. 2025 Oct 23;23(10):e3003042. doi: 10.1371/journal.pbio.3003042 (PMC12548924; doi:10.1371/journal.pbio.3003042)
Supplement: S4 Table — (XLSX) [file pbio.3003042.s009.xlsx]

## Sheet: S4 Table, Data
Figure 3a
Bas01	Bas15	Bas20	Bas21	Bas37	Bas46	Bas51	T4	T5	T7	Lambda	P1
1.09691	0.259637	3	0.731155	-0.134699	-0.263241	0.09691	-0.176091	0.196295	0	0.367977	0.0791812
0.920819	0	3	0.647817	-0.731155	-0.124939	1.30103	0.176091	0.146128	-0.124939	0.425969	0
0.60206	0.263241	3	0.897338	-0.124939	0.39794	0.60206	-0.502675	0	0	0.789147	0.19382
Figure 3b
Bas01	Bas15	Bas20	Bas21	Bas37	Bas46	Bas51	T4	T5	T7	Lambda	P1
1.94885	3	3	3	-0.552842	0.221849	2.30103	0.0871502	1.60206	0.30103	-0.0511525	-0.367977
1.74473	2.30103	3	3	0.159701	-0.124939	2.75696	0.0791812	2.06695	1.47712	0.69897	-0.234083
2.30103	2.74036	3	3	0.0791812	0.823909	2.82391	-0.259637	1.04139	0.69897	0.69897	0.236572
Figure 3c
Bas01	Bas15	Bas20	Bas21	Bas37	Bas46	Bas51	T4	T5	T7	Lambda	P1
0.39794	-0.176091	-0.60206	-0.109144	-0.560667	0	0.221849	0.30103	0.0413927	-0.39794	-0.109144	-0.124939
-0.477121	0.69897	0.39794	0.39794	0.477121	0.176091	-0.60206	0.167491	0.30103	0	0.823909	0.69897
-0.176091	-0.0725507	0.176091	0.0621479	-0.0669468	0.756962	0	-0.134699	0.0413927	0	0.789147	0.356547
Figure 3d
Bas01	Bas15	Bas20	Bas21	Bas37	Bas46	Bas51	T4	T5	T7	Lambda	P1
0.09691	0.346787	0.124939	0.367977	0.0413927	0.380211	-0.544068	-0.176091	0.0413927	-1.17609	-0.196295	1.38021
-0.60206	-0.30103	-0.176091	-0.20412	0.69897	0.0791812	-1.14613	-0.20412	-0.522879	-0.176091	0.09691	-0.176091
0.30103	0.138303	-0.243038	0.176091	0.547702	1.30103	-0.439333	-0.134699	0.263241	0.176091	0.30103	0.39794
Figure 4c
	wt			methyl D69G			methyl D79G			methyl T83P			glyco R87*
no retron	60000000000	64000000000	46000000000	38000000000	18000000000	26000000000	30000000000	30000000000	26000000000	24000000000	20000000000	10000000000	46000000000	20000000000	30000000000
Asa1	16000000000	12000000000	14000000000	30000000000	16000000000	36000000000	38000000000	30000000000	18000000000	26000000000	16000000000	18000000000	40000000000	18000000000	16000000000
Squ1	40000000	28000000	40000000	30000000000	16000000000	22000000000	28000000000	22000000000	30000000000	20000000000	24000000000	24000000000	120000000	40000000	4000000000
Figure 4f
	GATC	GTAC	other
Bas51 wt	1405	509	576
Bas51 methyl(T83P)	35	511	349
Figure 4i
WT -- empty vector	WT -- methyltransferase	dSqu1 -- methyltransferase
0.7057	0.6123	0.759
0.7549	0.589	0.7523
0.7517	0.6624	0.7562
Figure 4j
empty vector + methyl, ΔSqu1	Squ1 + empty vector, ΔSqu1	Squ1 + methyl, ΔSqu1
0.717	0.6555	0.1413
0.7296	0.7125	0.1359
0.6606	0.7232	0.1342
Figure 5e
wt	delta HTH	delta HipA	delta DUF	delta ncRNA	dRT
0.845098	0.942008	-0.196295		1.25403	1.20165
0.927449	0.626419	0.0871502		1.34242	1.04139
0.870905	1.01703	0.335792		0.485554	1.01703
Figure 6b
day 1	54.6365	52.5057	15.1021
day 2	60.9051	67.7875	29.009
Figure 6c
day 1	14.3284	16.2988	4.26872
day 2	34.5909	25.6282	2.06623
Figure 6d
day 1	0.98274	0.449373	0.078631
day 2	1.75328	0.887871	0.04075
Figure 6e
day 1	0.271774	0.339497	0
day 2	0.500469	0.523704	0
Figure 6f
day 1	0	0	0
day 2	0.052411	0.065104	0.535906
Figure 6g
day 1	0	0.001389	0
day 2	0	0.000824	0.00225
